# Supplementary material for: Tissue-specific transcriptome analysis of drought stress and rehydration in Trachycarpus fortunei at seedling
Source: PeerJ. 2021 Apr 1;9:e10933. doi: 10.7717/peerj.10933 (PMC8019532; doi:10.7717/peerj.10933)
Supplement: Supplemental Information 1 [file peerj-09-10933-s001.zip]

Archive with 4 entries (3 files):
- Supplemental File -Raw Data/
- Supplemental File -Raw Data/foldchange.csv
- Supplemental File -Raw Data/physiological indicators.txt
- Supplemental File -Raw Data/RT_qPCR_data_analysis.csv
