# Supplementary material for: Tissue-specific transcriptome analysis of drought stress and rehydration in Trachycarpus fortunei at seedling
Source: PeerJ. 2021 Apr 1;9:e10933. doi: 10.7717/peerj.10933 (PMC8019532; doi:10.7717/peerj.10933)
Supplement: Supplemental Information 1 [file peerj-09-10933-s001.zip › Supplemental File -Raw Data/foldchange.csv]

gene_id	0d	9d	15d	Re0.5d	Re1d	part	name
YLS3	1	0.332384294	0.100640982	0.255424212	0.574780438	l	TRINITY_DN27793_c0_g1_i1
cytochrome P450	1	1.328724378	0.819336979	0.288426394	1.115157	l	TRINITY_DN35842_c0_g1_i2
Annexin D2	1	1.476470181	4.297149902	0.513053366	0.683591523	l	TRINITY_DN46177_c1_g1_i1
RCA	1	0.395742317	0.054929311	0.095377638	0.50099874	l	TRINITY_DN46660_c0_g1_i1
NAC 47	1	3.240085686	46.52356649	4.449724251	2.515845342	l	TRINITY_DN48903_c0_g2_i1
Dehydrin COR410	1	5.119987719	4.986917443	2.263677916	1.598310876	l	TRINITY_DN51483_c1_g1_i2
KCS	1	1.193876025	2.04549032	0.475373391	0.59064035	l	TRINITY_DN52956_c0_g1_i2
ACCA	1	1.569225996	2.17704399	0.163180699	0.679380008	l	TRINITY_DN53033_c0_g1_i1
ProDH	1	0.26907625	0.118587326	3.033389848	0.896385422	l	TRINITY_DN57760_c0_g1_i2
P5CS	1	5.01818695	5.440567892	0.555700896	1.165967318	l	TRINITY_DN58051_c0_g2_i12
YLS3	1	0.217975774	0.170280004	0.767952098	1.14621315	r	TRINITY_DN27793_c0_g1_i1
cytochrome P450	1	2.119906222	1.992491024	0.341424687	1.325863335	r	TRINITY_DN35842_c0_g1_i2
Annexin D2	1	3.506631772	8.032973895	2.106771415	1.342805907	r	TRINITY_DN46177_c1_g1_i1
RCA	1	0.631478761	0.573658274	0.216287364	0.436281994	r	TRINITY_DN46660_c0_g1_i1
NAC 47	1	4.008584061	15.8468039	2.038049037	2.104275699	r	TRINITY_DN48903_c0_g2_i1
Dehydrin COR410	1	12.65370372	17.84746754	6.772999234	2.863398954	r	TRINITY_DN51483_c1_g1_i2
KCS	1	0.281919685	0.998532935	0.75236565	0.279340435	r	TRINITY_DN52956_c0_g1_i2
ACCA	1	0.34189076	0.834222886	0.105936744	0.766138506	r	TRINITY_DN53033_c0_g1_i1
ProDH	1	0.10060123	0.204158813	2.241164246	2.091517174	r	TRINITY_DN57760_c0_g1_i2
P5CS	1	13.62279533	12.71734259	2.572648471	2.142947223	r	TRINITY_DN58051_c0_g2_i12
