# Supplementary material for: Tissue-specific transcriptome analysis of drought stress and rehydration in Trachycarpus fortunei at seedling
Source: PeerJ. 2021 Apr 1;9:e10933. doi: 10.7717/peerj.10933 (PMC8019532; doi:10.7717/peerj.10933)
Supplement: Supplemental Information 1 [file peerj-09-10933-s001.zip › Supplemental File -Raw Data/physiological indicators.txt]

Time	MDAleaf	MDAroot	POD	SOD	Pro	AMC	TTC	area
0D	8.6324	7.2242	34.81481481	18.98623256	77.97413793	33.7050599	1036.751067	28.5821
0D	14.7488	11.5772	36.54320988	20.80109302	71.18534483	30.4539997	1253.241733	28.5315
0D	12.5499	9.2749	35.86419753	22.61595349	67.88793103	27.3070043	1388.5484	34.4251
3D	14.3972	10.1638	43.27160494	25.68725581	205.6034483	17.1960425	1742.900867	29.3694
3D	17.7708	7.6058	43.82716049	26.94369767	284.1594828	18.91659	1827.467533	21.9091
3D	10.7894	7.0264	49.01234568	23.4535814	257.7801724	24.727846	1878.207533	16.6765
6D	13.7308	7.0156	45.12345679	27.92093023	110.7543103	16.1632461	1685.395533	18.9943
6D	10.743	8.5976	44.13580247	18.5674186	124.5258621	16.7619405	1529.792867	16.8346
6D	12.4668	4.8392	45.43209877	27.22290698	203.8577586	15.0410816	1448.608867	26.3157
9D	12.1358	16.1384	48.7654321	14.09240854	414.6982759	9.6965268	1429.1404	12.57
9D	11.5934	13.4804	55.18518519	15.55655488	415.4741379	8.9166656	1517.089733	9.9714
9D	13.6992	15.305	50.86419753	11.89618902	448.4482759	10.0667939	1490.0284	15.5492
12D	16.8476	18.1128	45.18518519	28.64081928	569.6767241	5.8297012	434.6364	2.3822
12D	17.7538	13.2436	45.18518519	26.90501205	568.9008621	6.9351352	441.4017333	1.8197
12D	18.6984	17.9162	47.49382716	25.45850602	565.2155172	7.77816	265.5030667	3.1193
15D	25.577	9.2106	45.45679012	34.71614458	565.6034483	6.5466792	265.5030667	0.9994
15D	24.5638	10.1494	48.7654321	30.66592771	568.125	6.1300921	204.6150667	2.0155
15D	22.8244	10.9946	47.24691358	27.33896386	568.512931	6.768229	218.1457333	1.5877
Re0.5D	29.5666	8.133	46.48148148	31.53383133	570.0646552	30.3134144	896.3341333	7.6826
Re0.5D	22.6428	8.1426	50.30864198	24.3013012	566.9612069	30.3197633	950.4568	6.709
Re0.5D	27.5564	6.7222	48.28395062	32.54638554	565.9913793	33.9126645	936.9261333	8.8471
Re1D	15.663	4.5526	42.16049383	22.13154217	565.9913793	31.4705312	935.2710667	20.2335
Re1D	19.8434	6.0218	42.83950617	30.81057831	566.7672414	28.3359155	887.9137333	16.4193
Re1D	17.3952	7.8626	41.60493827	26.32640964	562.3060345	30.7344406	1057.047067	17.9516
Re3D	18.9234	7.7742	38.02469136	22.42084337	328.9655172	26.8	1016.455067	25.7129
Re3D	12.6308	8.5694	37.34567901	30.0873253	276.012931	25.1	948.8017333	24.5245
Re3D	14.3092	5.0594	42.59259259	29.50872289	199.5905172	27.9	1172.057733	27.1019
Re6D	11.2196	5.702	39.07407407	23.108	94.84913793	24.018	1632.1004	27.6007
Re6D	14.2876	8.5026	35.0617284	24.469	82.04741379	28.141	1469.7324	24.0282
Re6D	14.542	6.4154	44.44444444	27.572	102.9310345	25.535	1523.855067	29.0282
