# Supplementary material for: Tissue-specific transcriptome analysis of drought stress and rehydration in Trachycarpus fortunei at seedling
Source: PeerJ. 2021 Apr 1;9:e10933. doi: 10.7717/peerj.10933 (PMC8019532; doi:10.7717/peerj.10933)
Supplement: Supplemental Information 1 [file peerj-09-10933-s001.zip › Supplemental File -Raw Data/RT_qPCR_data_analysis.csv]

Well	Sample	ct_value	RT_qPCR
ACCA	0d_l1	-0.166	1.121943481
ACCA	0d_l2	0.164	0.892546971
ACCA	0d_l3	0.004	0.997231251
ACCA	15d_l1	-1.546	2.920064021
ACCA	15d_l2	-1.276	2.421666168
ACCA	15d_l3	-2.036	4.101068952
ACCA	9d_l1	-1.266	2.404938498
ACCA	9d_l2	-0.866	1.822602561
ACCA	9d_l3	-1.266	2.404938498
ACCA	Re0.5d_l1	1.124	0.458819941
ACCA	Re0.5d_l2	5.324	0.024964122
ACCA	Re0.5d_l3	1.564	0.338212058
ACCA	Re1d_l1	1.294	0.407818747
ACCA	Re1d_l2	1.754	0.296478625
ACCA	Re1d_l3	0.744	0.597081594
Annexin D2	0d_l1	0.267	0.831045862
Annexin D2	0d_l2	-0.103	1.074004472
Annexin D2	0d_l3	-0.163	1.119612889
Annexin D2	15d_l1	-0.993	1.990319444
Annexin D2	15d_l2	-0.533	1.446934886
Annexin D2	15d_l3	-1.303	2.46741434
Annexin D2	9d_l1	0.747	0.595841287
Annexin D2	9d_l2	1.367	0.387696603
Annexin D2	9d_l3	0.637	0.643048742
Annexin D2	Re0.5d_l1	3.417	0.093622558
Annexin D2	Re0.5d_l2	3.977	0.063504384
Annexin D2	Re0.5d_l3	4.017	0.061767853
Annexin D2	Re1d_l1	1.217	0.430176315
Annexin D2	Re1d_l2	2.427	0.18595172
Annexin D2	Re1d_l3	1.947	0.259354984
KCS	0d_l1	0.427	0.743806881
KCS	0d_l2	-0.373	1.295042999
KCS	0d_l3	-0.053	1.037419937
KCS	15d_l1	-1.693	3.233283475
KCS	15d_l2	-1.273	2.416635687
KCS	15d_l3	-1.033	2.046274939
KCS	9d_l1	-0.323	1.25092908
KCS	9d_l2	0.067	0.954621014
KCS	9d_l3	0.297	0.813943185
KCS	Re0.5d_l1	-0.133	1.096571589
KCS	Re0.5d_l2	0.577	0.670356296
KCS	Re0.5d_l3	0.837	0.559806444
KCS	Re1d_l1	0.457	0.728499557
KCS	Re1d_l2	0.077	0.948026965
KCS	Re1d_l3	0.107	0.928516852
NAC 47	0d_l1	0.27	0.829319546
NAC 47	0d_l2	-0.16	1.117287138
NAC 47	0d_l3	-0.11	1.079228237
NAC 47	15d_l1	-4.97	31.34144952
NAC 47	15d_l2	-3.66	12.64066099
NAC 47	15d_l3	-4.48	22.31589866
NAC 47	9d_l1	-0.42	1.337927555
NAC 47	9d_l2	0.13	0.91383145
NAC 47	9d_l3	-0.48	1.394743666
NAC 47	Re0.5d_l1	-1.24	2.361985323
NAC 47	Re0.5d_l2	-1.54	2.907945035
NAC 47	Re0.5d_l3	-2.36	5.13370359
NAC 47	Re1d_l1	0.12	0.920187651
NAC 47	Re1d_l2	-0.07	1.049716684
NAC 47	Re1d_l3	-0.82	1.765405993
cytochrome P450	0d_l1	-0.03	1.021012126
cytochrome P450	0d_l2	0.4	0.757858283
cytochrome P450	0d_l3	-0.36	1.283425898
cytochrome P450	15d_l1	-0.1	1.071773463
cytochrome P450	15d_l2	-0.78	1.717130873
cytochrome P450	15d_l3	0	1
cytochrome P450	9d_l1	-1.7	3.249009585
cytochrome P450	9d_l2	0.03	0.979420298
cytochrome P450	9d_l3	-0.68	1.602139755
cytochrome P450	Re0.5d_l1	6.33	0.012430258
cytochrome P450	Re0.5d_l2	1.42	0.373712312
cytochrome P450	Re0.5d_l3	2.1	0.233258248
cytochrome P450	Re1d_l1	-0.96	1.945309895
cytochrome P450	Re1d_l2	-0.01	1.00695555
cytochrome P450	Re1d_l3	0.37	0.773782497
P5CS	0d_l1	0.053	0.963929808
P5CS	0d_l2	-0.217	1.162314108
P5CS	0d_l3	0.163	0.893165852
P5CS	15d_l1	-2.707	6.529624369
P5CS	15d_l2	-2.657	6.307201392
P5CS	15d_l3	-2.567	5.925759192
P5CS	9d_l1	-2.167	4.490885688
P5CS	9d_l2	-2.117	4.337909635
P5CS	9d_l3	-2.187	4.553576116
P5CS	Re0.5d_l1	0.683	0.622868708
P5CS	Re0.5d_l2	1.893	0.269246594
P5CS	Re0.5d_l3	1.063	0.478635729
P5CS	Re1d_l1	0.553	0.681601304
P5CS	Re1d_l2	0.973	0.509445598
P5CS	Re1d_l3	0.823	0.565265284
ProDH	0d_l1	0.13	0.91383145
ProDH	0d_l2	-0.03	1.021012126
ProDH	0d_l3	-0.08	1.057018041
ProDH	15d_l1	3.06	0.119908015
ProDH	15d_l2	6.38	0.012006837
ProDH	15d_l3	4.96	0.032128557
ProDH	9d_l1	0.89	0.539614118
ProDH	9d_l2	0.67	0.628506687
ProDH	9d_l3	0.81	0.570381858
ProDH	Re0.5d_l1	-2.69	6.453134074
ProDH	Re0.5d_l2	-2.56	5.897076869
ProDH	Re0.5d_l3	-1.76	3.386981249
ProDH	Re1d_l1	-1.14	2.203810232
ProDH	Re1d_l2	-0.72	1.647182035
ProDH	Re1d_l3	-1.04	2.056227653
YLS3	0d_l1	0.157	0.89688816
YLS3	0d_l2	0.157	0.89688816
YLS3	0d_l3	-0.313	1.242288282
YLS3	15d_l1	2.327	0.199298119
YLS3	15d_l2	1.327	0.398596238
YLS3	15d_l3	1.247	0.421323415
YLS3	9d_l1	-0.423	1.340712592
YLS3	9d_l2	0.257	0.836826243
YLS3	9d_l3	0.457	0.728499557
YLS3	Re0.5d_l1	0.857	0.552099424
YLS3	Re0.5d_l2	0.437	0.738669032
YLS3	Re0.5d_l3	0.487	0.713507253
YLS3	Re1d_l1	-1.783	3.441410522
YLS3	Re1d_l2	-1.693	3.233283475
YLS3	Re1d_l3	-0.74	1.670175839
Dehydrin COR410	0d_l1	-0.083	1.059218335
Dehydrin COR410	0d_l2	0.207	0.866336856
Dehydrin COR410	0d_l3	-0.123	1.088997015
Dehydrin COR410	15d_l1	-1.263	2.399942765
Dehydrin COR410	15d_l2	-0.723	1.650610817
Dehydrin COR410	15d_l3	-0.693	1.616641738
Dehydrin COR410	9d_l1	-3.243	9.467608174
Dehydrin COR410	9d_l2	-2.873	7.325869491
Dehydrin COR410	9d_l3	-2.823	7.076323483
Dehydrin COR410	Re0.5d_l1	-0.583	1.497960934
Dehydrin COR410	Re0.5d_l2	-0.643	1.561572985
Dehydrin COR410	Re0.5d_l3	-1.433	2.70007597
Dehydrin COR410	Re1d_l1	0.277	0.825305409
Dehydrin COR410	Re1d_l2	0.317	0.802737389
Dehydrin COR410	Re1d_l3	-0.723	1.650610817
ACCA	0d_r1	0.18	0.882702996
ACCA	0d_r2	-0.08	1.057018041
ACCA	0d_r3	-0.1	1.071773463
ACCA	15d_r1	1.3	0.406126198
ACCA	15d_r2	0.79	0.578344092
ACCA	15d_r3	1.63	0.323088208
ACCA	9d_r1	4.75	0.037162722
ACCA	9d_r2	4.16	0.055939067
ACCA	9d_r3	5.22	0.02683017
ACCA	Re0.5d_r1	2.97	0.127626516
ACCA	Re0.5d_r2	2.83	0.140632311
ACCA	Re0.5d_r3	2.11	0.231647015
ACCA	Re1d_r1	1.59	0.332171454
ACCA	Re1d_r2	1.6	0.329876978
ACCA	Re1d_r3	0.815	0.568408487
Annexin D2	0d_r1	-0.087	1.062159186
Annexin D2	0d_r2	-0.277	1.21167266
Annexin D2	0d_r3	0.363	0.777546036
Annexin D2	15d_r1	-2.607	6.092354959
Annexin D2	15d_r2	-3.297	9.828695844
Annexin D2	15d_r3	-2.987	7.928236506
Annexin D2	9d_r1	-1.057	2.080600533
Annexin D2	9d_r2	-0.987	1.982059127
Annexin D2	9d_r3	-1.377	2.597277205
Annexin D2	Re0.5d_r1	-0.997	1.995845438
Annexin D2	Re0.5d_r2	-1.167	2.245442844
Annexin D2	Re0.5d_r3	-0.027	1.018891197
Annexin D2	Re1d_r1	-0.417	1.335148303
Annexin D2	Re1d_r2	-0.787	1.725482689
Annexin D2	Re1d_r3	-0.112	1.080725402
KCS	0d_r1	0.17	0.888842681
KCS	0d_r2	-0.16	1.117287138
KCS	0d_r3	-0.01	1.00695555
KCS	15d_r1	2.17	0.22221067
KCS	15d_r2	0.02	0.986232704
KCS	15d_r3	1.3	0.406126198
KCS	9d_r1	2.5	0.176776695
KCS	9d_r2	2.68	0.156041319
KCS	9d_r3	2.8	0.143587294
KCS	Re0.5d_r1	0.03	0.979420298
KCS	Re0.5d_r2	0.11	0.926588062
KCS	Re0.5d_r3	1.22	0.429282718
KCS	Re1d_r1	0.66	0.632878297
KCS	Re1d_r2	1.42	0.373712312
KCS	Re1d_r3	1.15	0.450625231
NAC 47	0d_r1	-0.087	1.062159186
NAC 47	0d_r2	-0.017	1.011853201
NAC 47	0d_r3	0.103	0.93109482
NAC 47	15d_r1	-2.967	7.819086131
NAC 47	15d_r2	-2.877	7.346209298
NAC 47	15d_r3	-2.807	6.998278119
NAC 47	9d_r1	0.503	0.705637922
NAC 47	9d_r2	0.583	0.667574152
NAC 47	9d_r3	0.103	0.93109482
NAC 47	Re0.5d_r1	-0.577	1.491744027
NAC 47	Re0.5d_r2	-1.547	2.922088757
NAC 47	Re0.5d_r3	-0.707	1.632406092
NAC 47	Re1d_r1	0.313	0.804966138
NAC 47	Re1d_r2	-0.067	1.047536127
NAC 47	Re1d_r3	-0.192	1.142346247
cytochrome P450	0d_r1	-0.15	1.109569472
cytochrome P450	0d_r2	-0.14	1.101905116
cytochrome P450	0d_r3	0.29	0.817902059
cytochrome P450	15d_r1	0.26	0.835087919
cytochrome P450	15d_r2	-1.09	2.128740365
cytochrome P450	15d_r3	-0.57	1.484523571
cytochrome P450	9d_r1	-0.69	1.613283518
cytochrome P450	9d_r2	-1.05	2.070529848
cytochrome P450	9d_r3	-0.59	1.505246747
cytochrome P450	Re0.5d_r1	1.25	0.420448208
cytochrome P450	Re0.5d_r2	0.72	0.607097442
cytochrome P450	Re0.5d_r3	2.18	0.220675749
cytochrome P450	Re1d_r1	-0.77	1.705269784
cytochrome P450	Re1d_r2	-0.83	1.777685362
cytochrome P450	Re1d_r3	-0.535	1.448942155
P5CS	0d_r1	-0.176	1.129747215
P5CS	0d_r2	-0.146	1.106497353
P5CS	0d_r3	0.324	0.798851916
P5CS	15d_r1	-2.406	5.300028068
P5CS	15d_r2	-2.926	7.600003063
P5CS	15d_r3	-1.706	3.262549973
P5CS	9d_r1	-0.306	1.236275261
P5CS	9d_r2	-0.626	1.543280175
P5CS	9d_r3	-0.626	1.543280175
P5CS	Re0.5d_r1	-1.076	2.108182847
P5CS	Re0.5d_r2	-0.806	1.748357241
P5CS	Re0.5d_r3	-0.276	1.210833084
P5CS	Re1d_r1	-1.096	2.137611982
P5CS	Re1d_r2	-1.646	3.129647127
P5CS	Re1d_r3	-1.901	3.73471978
ProDH	0d_r1	-0.18	1.132883885
ProDH	0d_r2	-0.13	1.094293701
ProDH	0d_r3	0.32	0.801069878
ProDH	15d_r1	6.18	0.013792234
ProDH	15d_r2	6.48	0.011202775
ProDH	15d_r3	3.7	0.076946526
ProDH	9d_r1	4.3	0.050765775
ProDH	9d_r2	4.26	0.052192995
ProDH	9d_r3	7.14	0.007089993
ProDH	Re0.5d_r1	-1.46	2.751083636
ProDH	Re0.5d_r2	-1.52	2.867910496
ProDH	Re0.5d_r3	-1.82	3.530811985
ProDH	Re1d_r1	-0.72	1.647182035
ProDH	Re1d_r2	-0.35	1.274560627
ProDH	Re1d_r3	-0.755	1.687631592
YLS3	0d_r1	0.203	0.868742185
YLS3	0d_r2	0.223	0.856781955
YLS3	0d_r3	-0.427	1.344434994
YLS3	15d_r1	4.183	0.055054336
YLS3	15d_r2	0.653	0.635956503
YLS3	15d_r3	2.793	0.144285677
YLS3	9d_r1	2.103	0.232773705
YLS3	9d_r2	2.193	0.218696191
YLS3	9d_r3	2.723	0.151459083
YLS3	Re0.5d_r1	-0.287	1.22010051
YLS3	Re0.5d_r2	0.853	0.553632292
YLS3	Re0.5d_r3	-0.117	1.084477409
YLS3	Re1d_r1	-0.697	1.62113024
YLS3	Re1d_r2	0.273	0.827596816
YLS3	Re1d_r3	-0.492	1.4063932
Dehydrin COR410	0d_r1	0.127	0.915733686
Dehydrin COR410	0d_r2	0.177	0.884540435
Dehydrin COR410	0d_r3	-0.303	1.23370717
Dehydrin COR410	15d_r1	-2.573	5.95045505
Dehydrin COR410	15d_r2	-2.363	5.144389934
Dehydrin COR410	15d_r3	-2.783	6.882821045
Dehydrin COR410	9d_r1	-1.643	3.12314597
Dehydrin COR410	9d_r2	-1.893	3.714067409
Dehydrin COR410	9d_r3	-2.183	4.540968409
Dehydrin COR410	Re0.5d_r1	2.367	0.193848302
Dehydrin COR410	Re0.5d_r2	1.597	0.330563651
Dehydrin COR410	Re0.5d_r3	1.597	0.330563651
Dehydrin COR410	Re1d_r1	-1.783	3.441410522
Dehydrin COR410	Re1d_r2	-1.773	3.417638964
Dehydrin COR410	Re1d_r3	-1.248	2.375119332
